# Supplementary material for: Catalytic trajectory of a dimeric nonribosomal peptide synthetase subunit with an inserted epimerase domain
Source: Nat Commun. 2022 Feb 1;13:592. doi: 10.1038/s41467-022-28284-x (PMC8807600; doi:10.1038/s41467-022-28284-x)
Supplement: Supplementary file 7 — Source Data [file 41467_2022_28284_MOESM7_ESM.xlsx]

## Sheet: Supplementary Fig. 14
	Heterocyclic product (mAU x sec)			The average	Linear product (mAU x sec)			The average
WT	1269406080	1509778200	1348601560	1.37593e+09	17404560	20975640	18532440	18970880
D480A	6037533	5174936	5883860	5.69878e+06	27510175	24957434	26759396	2.6409e+07
Q482A	238633478	83869877	80188947	1.34231e+08	99075924	37023629	34029423	5.67097e+07
Y114A	81374530	71441844	36774850	6.31971e+07	21776724	19572234	10103630	1.71509e+07	Original data
S472A	709920160	665556475	702466726	692647787	58336769	47117602	22667988	42707453
T474A	222382667	192452902	216991051	2.10609e+08	45039409	84879323	90483157	7.34673e+07
N368A	358891260	372591281	422776415	3.84753e+08	43987962	48270975	59832471	50697136
	Heterocyclic product				Linear product
WT	0.922581	1.09728	0.980139		0.0126493	0.0152447	0.013469
D480A	0.00438797	0.00376105	0.00427628		0.0199939	0.0181386	0.0194482
Q482A	0.173434	0.0609551	0.0582799		0.0720066	0.0269081	0.024732
Y114A	0.0591415	0.0519226	0.0267273		0.0158269	0.0142247	0.00734314		Transform to %
S472A	0.515957	0.483714	0.51054		0.0423981	0.0342442	0.0164747
T474A	0.161624	0.139871	0.157705		0.0327338	0.0616888	0.0657615
N368A	0.260836	0.270793	0.307266		0.0319697	0.0350825	0.0434852

## Sheet: Supplementary Fig. 15
WT	F372A
7473	2583
8063	2502		Original data
7965	2342
WT	F372A
0.953919	0.329717
1.02923	0.319377		Transform to %
1.01672	0.298953
